# Supplementary material for: Longitudinal Analysis of Corneal Biomechanics of Suspect Keratoconus: A Prospective Case-Control Study
Source: Bioengineering (Basel). 2024 Apr 25;11(5):420. doi: 10.3390/bioengineering11050420 (PMC11118031; doi:10.3390/bioengineering11050420)
Supplement: Supplementary file 1 [file bioengineering-11-00420-s001.zip]

Archive with 1 entries (1 files):
- bioengineering-2928054-supplementary.pdf
